# Supplementary material for: The Impact of Age on In-Hospital Mortality in Patients with Sepsis: Findings from a Nationwide Study
Source: J Clin Med. 2025 Oct 28;14(21):7637. doi: 10.3390/jcm14217637 (PMC12610147; doi:10.3390/jcm14217637)
Supplement: Supplementary file 1 [file jcm-14-07637-s001.zip]

Archive with 1 entries (1 files):
- jcm-3864233-supplementary.pdf
